# Supplementary material for: Enhancing biomedical data validity with standardized segmentation finite element analysis
Source: Sci Rep. 2022 Jun 14;12:9860. doi: 10.1038/s41598-022-13961-0 (PMC9198234; doi:10.1038/s41598-022-13961-0)
Supplement: Supplementary file 1 — Supplementary Information 1. [file 41598_2022_13961_MOESM1_ESM.xlsx]

## Sheet: Sheet1
KI	KI-99.0	KI-97.5	KI-95.0
0.012276	0.00480068	0.00586882	0.0130484
0.00708006	0.00731705	0.0113583	0.0242526
0.00887933	0.00663202	0.00854113	0.00854719
0.0113615	0.0107925	0.0272948	0.0209571
0.00777686	0.00909863	0.00857542	0.00644404
0.00947881	0.00827212	0.00743051	0.0136891
0.00663564	0.00560119	0.00522088	0.00706084
0.00992201	0.0101776	0.0150771	0.0168587
0.00407911	0.00391349	0.00406248	0.00568105
0.00534574	0.00540693	0.00564588	0.00596184
0.00407495	0.00400724	0.00390951	0.0040209
0.00426524	0.00450794	0.0061245	0.00458445
0.00523603	0.00486137	0.00568272	0.00645794
0.00509498	0.00598492	0.00550811	0.00471442
0.00536113	0.00485633	0.0053122	0.0213955
0.00511128	0.00498446	0.00556252	0.00553771
0.00639925	0.00591318	0.00563462	0.00691973
0.00426181	0.00414671	0.00443052	0.00430314
0.0079578	0.00671175	0.00799846	0.00681613
0.00568584	0.00496099	0.00678113	0.00781448
0.00408716	0.00411941	0.00448815	0.00420709
0.00741687	0.00638318	0.00710566	0.0096329
0.00456384	0.00488965	0.00496476	0.00436311
0.00493001	0.00481249	0.00477232	0.00474656
0.00474427	0.00745441	0.00695205	0.0127826
0.00425462	0.00431418	0.00427557	0.00475553
0.00414988	0.00498163	0.00461436	0.00463413
0.00406598	0.00454512	0.00462805	0.00542501
0.00529204	0.00602834	0.00574675	0.00655563
0.0057058	0.00602763	0.00583983	0.00568039
0.0221499	0.0272474	0.118639	0.267101
0.00519875	0.0047074	0.00469423	0.00483269
0.00494217	0.00489659	0.00489011	0.00462786
0.00652518	0.00651532	0.00799296	0.0113651
0.00659223	0.00889517	0.0107889	0.0424636
0.00494182	0.00543914	0.00596882	0.00545274
0.00725323	0.00684344	0.00706943	0.00677241
0.0049602	0.00455448	0.00415802	0.00520131
0.00835056	0.0083941	0.0107413	0.00936992
0.00454634	0.0055721	0.00669721	0.00994512
0.00463305	0.00600045	0.00754027	0.0189226
0.00625503	0.00685045	0.00681792	0.00840074
0.00593888	0.0072481	0.0396862	0.0788502
0.0172986	0.0140918	0.0598682	0.112509
0.00500402	0.00554761	0.00485354	0.00545132
0.00768043	0.00776342	0.00990982	0.00432681
0.00923307	0.0108135	0.013107	0.0152575
0.00668959	0.00925853	0.0162279	0.0283389
0.00602463	0.00500448	0.00567727	0.00472329
0.00621072	0.00949707	0.0113492	0.0172462
0.00727644	0.00685574	0.0088203	0.0227741
0.00562565	0.00657418	0.00781347	0.0118592
0.00491314	0.00609532	0.00635261	0.00788125
0.00482566	0.00502637	0.00564281	0.00632477
0.0135114	0.0207147	0.0297908	0.0830577
0.0044776	0.00464426	0.00420235	0.00641018
0.00705504	0.00842063	0.00763941	0.00997882
0.0104053	0.0149384	0.0225069	0.115213
0.00509099	0.00486578	0.00592926	0.00831639
0.00543915	0.00589576	0.00608475	0.0041773
0.00574063	0.00565466	0.00784814	0.0070727
0.00521526	0.00443429	0.00498733	0.0118108
0.00344235	0.00416305	0.00414802	0.00473175
0.00393853	0.00451105	0.00414567	0.00509566
0.013378	0.0152053	0.0197361	0.0213133
0.00534492	0.0077542	0.00666266	0.0191121
