# Supplementary material for: Enhancing biomedical data validity with standardized segmentation finite element analysis
Source: Sci Rep. 2022 Jun 14;12:9860. doi: 10.1038/s41598-022-13961-0 (PMC9198234; doi:10.1038/s41598-022-13961-0)
Supplement: Supplementary file 3 — Supplementary Information 3. [file 41598_2022_13961_MOESM3_ESM.xlsx]

## Sheet: Sheet1
KI	KI-99	KI-975	KI-95
1.61747	1.68234	1.81856	2.22725
2.03829	2.15443	2.42674	3.09165
1.73438	1.80636	1.94488	2.30122
2.38713	2.45509	2.91141	3.27941
1.86918	1.88543	1.88698	1.89348
2.03638	2.07687	2.16516	2.53233
1.88664	1.91512	1.94402	1.94436
1.70532	1.73366	1.90005	2.04156
1.91556	1.97359	2.0079	2.11724
1.97101	2.0187	2.03453	2.13554
2.22867	2.32395	2.34947	2.27548
1.83477	1.8324	1.81364	1.90922
2.70084	2.77694	2.76329	3.04658
2.03449	2.01466	2.02631	2.1317
2.7809	2.86822	3.02378	3.02179
1.63686	1.65806	1.65295	1.72619
1.73717	1.77236	1.84199	2.04569
1.96041	2.03116	1.93772	1.99386
2.31923	2.3303	2.35653	2.43454
2.49884	2.54686	2.56648	2.68553
1.80023	1.80702	1.7764	1.8052
2.35929	2.3373	2.44998	2.60374
1.81105	1.80915	1.83915	1.89927
1.80369	1.85491	1.8364	1.90387
1.88481	2.03917	2.06336	2.46488
1.79328	1.78625	1.86326	1.81309
1.87216	1.78407	1.76246	1.86785
1.47372	1.48562	1.5065	1.58305
1.71177	1.72934	1.76536	1.9133
2.04404	2.05496	2.07877	2.15109
2.69498	2.98734	3.51542	5.39813
1.74287	1.76474	1.76684	1.79864
1.73873	1.73216	1.74412	1.78978
2.66378	2.73073	2.89742	3.25818
2.25453	2.31634	2.43812	2.53952
1.83369	1.86092	1.87532	2.09175
1.56848	1.58579	1.59598	1.63314
1.64366	1.62968	1.68537	1.69412
2.12304	2.15303	2.2015	2.33588
2.27693	2.29168	2.35665	2.50268
2.30081	2.31167	2.41209	2.65253
1.63666	1.66133	1.72482	1.85929
2.00457	2.1104	2.95322	2.72904
3.01166	3.25926	3.387	4.07373
1.87581	1.88611	1.9324	2.00709
1.93519	1.90964	1.9311	2.10164
2.25422	2.26032	2.37613	2.79714
1.92529	1.99428	2.12238	2.47918
1.91343	1.9887	1.96107	2.06061
2.40705	2.33195	2.40446	2.59647
2.61431	2.78177	2.86468	3.29986
1.87292	1.97202	2.10915	2.39754
2.08335	2.07415	2.11221	2.25816
2.52976	2.57775	2.55115	2.70865
2.56824	2.73179	3.00978	3.85939
2.27958	2.28001	2.42866	2.31564
3.29048	3.5082	3.8084	4.20679
2.3455	2.38336	2.50185	2.75925
1.85039	1.89823	1.96855	2.15141
2.15217	2.16869	2.20695	2.31023
1.85857	1.88817	1.92507	2.06606
2.15852	2.14913	2.28676	2.5026
1.91147	1.84063	1.90392	1.94388
1.81564	1.94782	1.84924	1.87282
2.78516	2.89772	3.01901	3.35492
1.92301	2.05805	1.97194	2.28822
