# Supplementary material for: Enhancing biomedical data validity with standardized segmentation finite element analysis
Source: Sci Rep. 2022 Jun 14;12:9860. doi: 10.1038/s41598-022-13961-0 (PMC9198234; doi:10.1038/s41598-022-13961-0)
Supplement: Supplementary file 5 — Supplementary Information 5. [file 41598_2022_13961_MOESM5_ESM.xlsx]

## Sheet: Sheet1
KI	KI-99	KI-975	KI-95
6.50708	6.36791	6.86529	8.56083
7.65346	7.94088	8.78292	10.7136
6.84854	6.94802	7.36226	8.44703
9.11109	9.33377	11.0443	12.7153
7.20355	7.26628	7.26668	7.3235
7.82486	7.93925	8.23904	9.5172
7.25555	7.17979	7.28403	7.40991
6.50815	6.6157	7.14037	7.64367
7.15613	7.40491	7.47433	8.00784
7.35412	7.50451	7.63938	7.95874
7.97172	8.18524	8.189	8.03746
6.70152	6.71864	6.86587	6.99073
9.79955	9.87364	9.96578	11.2097
7.5238	7.60602	7.56351	7.86612
9.87488	10.1574	10.6852	12.4151
6.01238	6.08156	6.05726	6.35471
6.66176	6.78908	6.8728	7.7135
7.13273	7.33421	7.01834	7.29477
8.64209	8.62807	8.79462	8.99032
9.37438	9.37871	9.69968	10.3919
6.5467	6.59516	6.60508	6.65556
8.69343	8.62775	8.96833	9.91422
6.70549	6.67095	6.86663	7.0666
6.69282	6.79345	6.79438	7.08434
7.11084	7.71649	7.81906	9.38889
6.35992	6.36233	6.60114	6.73756
6.7379	6.58665	6.45364	6.89637
5.4305	5.47999	5.59174	5.74911
6.45559	6.58285	6.6067	7.18573
7.6401	7.75848	7.84315	8.0476
10.8436	11.7599	19.0539	39.3966
6.48363	6.54893	6.55384	6.73406
6.46012	6.44393	6.46222	6.56544
9.93017	10.0953	10.7817	12.3438
8.64778	8.83218	9.33532	11.2362
6.79278	6.91022	7.10142	7.79298
6.0269	6.04431	6.07348	6.18068
6.05104	6.09448	6.19738	6.4489
8.12262	8.18271	8.41154	8.81397
8.30569	8.60227	9.05749	9.86587
8.46757	8.68386	9.32638	12.8509
6.20287	6.26485	6.41517	6.8607
7.67043	8.18231	11.2449	11.879
11.7583	12.3085	14.2374	18.1042
7.00284	7.15767	7.13881	7.43578
7.40014	7.30499	7.53398	7.58726
8.55194	8.81849	9.34166	10.7165
7.22438	7.6747	8.47591	10.3411
7.30981	7.40419	7.49122	7.66551
9.00982	9.31375	9.62674	10.5852
10.211	10.0876	10.7512	13.409
7.07133	7.56074	8.07943	8.97313
7.58586	7.69474	7.8339	8.42047
9.20551	9.3793	9.43087	9.9611
10.0929	11.0984	12.1353	16.216
8.111	8.21531	8.62243	8.66595
11.7142	12.637	13.5616	15.1696
9.68119	10.0026	10.7312	14.9962
6.97028	7.09951	7.33548	8.2066
8.00869	8.16651	8.26275	8.37478
6.98946	7.06881	7.33787	7.81042
8.03997	7.90819	8.50894	9.84568
6.69353	6.66494	6.65607	7.00415
6.50925	6.80032	6.67082	7.03326
10.7182	11.1762	12.1697	13.5888
7.09328	7.65182	7.33391	9.14144
