# Supplementary material for: Enhancing biomedical data validity with standardized segmentation finite element analysis
Source: Sci Rep. 2022 Jun 14;12:9860. doi: 10.1038/s41598-022-13961-0 (PMC9198234; doi:10.1038/s41598-022-13961-0)
Supplement: Supplementary file 6 — Supplementary Information 6. [file 41598_2022_13961_MOESM6_ESM.xlsx]

## Sheet: Sheet1
KI	KI-99	KI-975	KI-95
0.000505356	0.000494433	0.000533173	0.000665523
0.000594617	0.000616662	0.000683936	0.000832686
0.00053204	0.000539159	0.000571633	0.000655769
0.000708193	0.000725501	0.000860119	0.000990261
0.000559404	0.000564129	0.000564128	0.000568875
0.000607787	0.000616853	0.000640351	0.00074061
0.000563861	0.000557833	0.000566158	0.000575655
0.000505222	0.000513441	0.000554642	0.000593148
0.000555324	0.000575219	0.000580301	0.000621964
0.000571489	0.000583845	0.000594188	0.00062045
0.000618932	0.000636162	0.000636266	0.000624168
0.00052011	0.000521436	0.000532933	0.000542583
0.000762129	0.000767214	0.000774537	0.000872542
0.000584152	0.000590744	0.000587399	0.000611869
0.000767644	0.000789439	0.000830736	0.000965425
0.00046718	0.00047301	0.000471087	0.000494413
0.000516918	0.00052729	0.000533548	0.000598987
0.00055417	0.000569753	0.00054481	0.000566762
0.000672698	0.000670817	0.000684681	0.00069865
0.000729418	0.000729076	0.000755496	0.000808534
0.000508346	0.000512163	0.000513196	0.000516905
0.000677095	0.000671272	0.000698143	0.000771368
0.00052048	0.000517896	0.000533139	0.000548539
0.000519995	0.000527899	0.000527954	0.000550533
0.000552505	0.000599521	0.000608014	0.000730534
0.000494431	0.000495115	0.000513089	0.000523443
0.000523455	0.000511331	0.000500875	0.000535324
0.000421406	0.000425229	0.000433985	0.000446237
0.00050141	0.000511767	0.000513043	0.000558385
0.000593362	0.000602728	0.00060933	0.000625774
0.000843239	0.000915503	0.00148335	0.00307296
0.000503333	0.000508398	0.000508831	0.000523007
0.000501399	0.000500271	0.000501464	0.000509769
0.0007725	0.000784544	0.000838191	0.000959352
0.000672034	0.000686218	0.000725923	0.0008731
0.00052726	0.000536628	0.000551373	0.000605605
0.000467477	0.0004691	0.00047133	0.000479417
0.000470544	0.000473979	0.000482178	0.000500983
0.000631563	0.000636386	0.000653985	0.000685922
0.000645302	0.000669479	0.000704684	0.000766928
0.000657849	0.000675256	0.000724571	0.000999353
0.00048148	0.000486236	0.000497887	0.000532698
0.000595167	0.000635153	0.000873621	0.000923086
0.000913805	0.000956208	0.00110703	0.00140827
0.000543771	0.000555855	0.000554203	0.000577263
0.00057491	0.000567054	0.000584963	0.000589143
0.000664108	0.000684747	0.00072552	0.000832351
0.000560956	0.000595847	0.000658573	0.000804452
0.000567509	0.000575121	0.000582037	0.000595834
0.000701857	0.000724935	0.000748078	0.00082318
0.000796364	0.000787326	0.000839436	0.00104623
0.000549574	0.000588281	0.000627926	0.000697939
0.00058928	0.000597598	0.000608347	0.000654257
0.000716257	0.000729754	0.000734163	0.000775527
0.000784436	0.000862945	0.000943246	0.00126138
0.000630302	0.00063833	0.000670237	0.000673399
0.000910903	0.000983236	0.00105503	0.00118024
0.000754659	0.000778927	0.00083605	0.00116863
0.000541001	0.000551138	0.000569543	0.000637225
0.000621861	0.000634468	0.000641802	0.000650413
0.000542824	0.000548757	0.000569759	0.000606306
0.000624565	0.000614116	0.000660704	0.000764731
0.000519876	0.000517401	0.000516726	0.000543939
0.000506328	0.000530416	0.000519192	0.000546641
0.000833999	0.00087051	0.000946645	0.00105719
0.000550784	0.000594496	0.000569612	0.000710373
