# Supplementary material for: Enhancing biomedical data validity with standardized segmentation finite element analysis
Source: Sci Rep. 2022 Jun 14;12:9860. doi: 10.1038/s41598-022-13961-0 (PMC9198234; doi:10.1038/s41598-022-13961-0)
Supplement: Supplementary file 7 — Supplementary Information 7. [file 41598_2022_13961_MOESM7_ESM.xlsx]

## Sheet: Sheet1
KI	KI-99	KI-975	KI-95
0.00926754	0.00700811	0.00976982	0.0132663
0.00824912	0.0073618	0.00758042	0.0151398
0.0113026	0.015058	0.0639609	0.0214057
0.0108755	0.00697112	0.00996978	0.0137038
0.0111046	0.0086529	0.00855383	0.0144497
0.00734772	0.00606093	0.00810024	0.00539238
0.007749	0.00669951	0.00904898	0.0165081
0.00567654	0.00895283	0.0092065	0.0388175
0.00845361	0.00980819	0.0142384	0.0198008
0.00404713	0.00426164	0.00487126	0.00572931
0.00454438	0.00481483	0.00628774	0.00758982
0.00572501	0.00724625	0.0113961	0.0937852
0.0059865	0.00568083	0.00550535	0.00639728
0.00553352	0.00566705	0.00529454	0.00531051
0.00600268	0.00567808	0.0061691	0.00864844
0.00601329	0.00619806	0.00728028	0.0127116
0.00657237	0.00605174	0.00903832	0.00801299
0.00565899	0.00557729	0.00514356	0.00518671
0.00555355	0.0060682	0.00576725	0.00931795
0.0044106	0.00456912	0.00420233	0.0039727
0.00546009	0.00444497	0.00578623	0.00799751
0.00516009	0.00594005	0.00667205	0.0196901
0.00482316	0.00505888	0.00497298	0.00479274
0.00582235	0.00715148	0.00628213	0.00985277
0.00593176	0.00625297	0.00979425	0.0126026
0.00520775	0.00560666	0.00459962	0.00520839
0.00823431	0.0100759	0.0134838	0.158224
0.00425533	0.0040569	0.00391845	0.00415632
0.00563226	0.00468392	0.00580858	0.00470497
0.00449263	0.00414857	0.00612829	0.00679813
0.00485672	0.00477221	0.00534554	0.00803101
0.00605112	0.00741583	0.00820381	0.00545446
0.0143302	0.0146296	0.0473507	0.163665
0.00489584	0.00518323	0.00552315	0.00560198
0.00473857	0.00449973	0.00465424	0.00462486
0.00582235	0.00898625	0.00747019	0.0171473
0.00397915	0.00460999	0.00743265	0.0273876
0.00564209	0.00534032	0.00560663	0.00499539
0.00487939	0.005021	0.0050277	0.00501247
0.00425621	0.00511247	0.0065887	0.0143335
0.00606216	0.00556371	0.00550075	0.00740066
0.00658451	0.00870834	0.00915372	0.0106673
0.00523494	0.00593183	0.0061137	0.0155573
0.00727872	0.0107809	0.156234	0.114009
0.00561917	0.00515877	0.0056998	0.00638984
0.00485438	0.00450058	0.00751121	0.00671392
0.00917763	0.0101531	0.0131543	0.0149501
0.00555904	0.00562239	0.00579479	0.0049117
0.00694759	0.00700473	0.0109737	0.0159759
0.00580183	0.00600446	0.00794756	0.0140437
0.00565151	0.00602814	0.00587635	0.0074942
0.00508139	0.00510539	0.0049273	0.00466661
0.00729319	0.00821635	0.0125993	0.0382136
0.00515115	0.00521196	0.00540319	0.00755989
0.0079153	0.00859309	0.0106189	0.0151854
0.00480407	0.00593119	0.00851704	0.0106046
0.00360768	0.00427713	0.00536786	0.00807816
0.00498415	0.00662244	0.00736476	0.0085581
0.00789012	0.00693676	0.00829039	0.0114098
0.00695005	0.00809967	0.0078464	0.00933714
0.00468993	0.00392854	0.00475114	0.00506368
0.00399043	0.00363009	0.00425203	0.00441155
0.0117429	0.0102294	0.0162026	0.0219358
