# Supplementary material for: Enhancing biomedical data validity with standardized segmentation finite element analysis
Source: Sci Rep. 2022 Jun 14;12:9860. doi: 10.1038/s41598-022-13961-0 (PMC9198234; doi:10.1038/s41598-022-13961-0)
Supplement: Supplementary file 8 — Supplementary Information 8. [file 41598_2022_13961_MOESM8_ESM.xlsx]

## Sheet: Sheet1
KI	KI-99	KI-975	KI-95
1.5455	1.65667	1.83018	2.27736
1.83251	1.88624	1.98576	2.37125
2.55096	2.48515	2.78784	3.55415
1.97145	1.92066	1.98703	2.04137
1.92845	1.9496	2.01645	2.2258
1.89182	1.89616	1.94027	1.98458
1.55064	1.57916	1.66359	1.86308
2.02369	2.04786	2.23741	2.70237
1.94706	2.01673	2.13858	2.43608
1.82616	1.84975	1.87082	1.98312
1.88657	1.92759	1.98387	2.03603
1.89924	2.00018	2.23542	2.51742
2.01772	1.9861	1.99094	2.12034
1.99684	1.99744	2.03855	2.04161
1.7433	1.7437	1.78896	1.86883
2.59909	2.66126	2.74391	2.90622
1.93614	1.93796	2.725	2.90123
1.59453	1.59818	1.64605	1.69489
1.66067	1.68642	1.76901	1.96551
1.95667	1.93263	1.93921	1.95774
2.26397	2.27264	2.29947	2.47466
2.32117	2.32972	2.42779	2.45578
1.82906	1.82032	1.84075	1.88354
2.29878	2.28735	2.44519	2.58054
1.80748	1.84731	1.93977	2.18633
1.8769	1.87352	1.89495	1.88416
1.73636	1.86315	2.09867	2.41892
1.62771	1.64556	1.67777	1.75609
1.81028	1.77012	1.7829	1.8354
1.46052	1.48294	1.49827	1.57209
1.71562	1.71522	1.81236	2.02051
2.21633	2.21797	2.19643	2.24986
2.6499	2.88851	3.37688	4.63463
1.61914	1.63383	1.63845	1.71587
1.65692	1.63895	1.63861	1.66452
2.57723	2.6482	2.80359	3.14227
2.30487	2.36516	2.58703	3.09373
1.88792	1.88818	1.95675	2.11232
1.67519	1.68602	1.69242	1.73944
1.7279	1.73141	1.76552	1.90647
1.57315	1.57684	1.63667	1.76973
2.23922	2.31267	2.44719	2.89579
1.75243	1.77852	1.85969	1.95447
1.85048	2.16204	3.11678	3.07746
1.97281	1.98091	2.01785	2.11554
2.20491	2.18188	2.1675	2.21476
2.4177	2.45167	2.61501	3.01951
2.00431	1.96001	1.97233	2.02282
2.41846	2.48272	2.43284	2.77769
2.02776	2.07289	2.18734	2.46401
1.85285	1.86275	1.95783	2.17651
2.34998	2.40436	2.39971	2.49012
2.61133	2.81034	2.94782	3.70412
2.07106	2.07146	2.14106	2.24106
3.16061	3.2737	3.5497	3.89882
2.16258	2.26573	2.38895	2.74942
1.89068	1.8706	1.93143	2.09987
2.12879	2.09161	2.12585	2.21696
1.82907	1.91477	2.00503	2.23891
2.02883	2.0267	2.10356	2.28291
1.79987	1.89183	1.86207	1.97072
1.83141	1.78215	1.85024	1.96283
3.41816	3.72025	3.87904	4.25166
