# Supplementary material for: Enhancing biomedical data validity with standardized segmentation finite element analysis
Source: Sci Rep. 2022 Jun 14;12:9860. doi: 10.1038/s41598-022-13961-0 (PMC9198234; doi:10.1038/s41598-022-13961-0)
Supplement: Supplementary file 9 — Supplementary Information 9. [file 41598_2022_13961_MOESM9_ESM.xlsx]

## Sheet: Sheet1
KI	KI-99	KI-975	KI-95
6.24026	6.39874	7.03023	8.75754
6.99526	7.21013	7.4813	9.65847
9.49257	10.0436	14.5156	13.5405
7.63557	7.35834	7.59369	8.11916
7.65693	7.59362	7.60573	8.53911
7.13338	7.18183	7.26582	7.35311
5.95263	5.94731	6.30858	7.13448
7.53596	7.83186	8.396	12.2285
7.49401	7.79297	8.29414	9.68107
6.63842	6.76057	6.88543	7.37143
7.16766	7.37383	7.63612	7.89651
7.23503	7.59199	9.06657	13.893
7.64357	7.56255	7.53322	8.09584
7.38838	7.38015	7.43302	7.54087
6.49202	6.57088	6.65348	6.82974
9.72176	9.82517	10.1073	10.9711
7.50903	7.44667	10.1462	10.7012
5.90101	5.86113	5.91744	6.30427
6.40973	6.56992	6.76912	7.87551
7.09959	6.98762	7.04425	7.08123
8.42875	8.21458	8.63137	9.25912
8.55823	8.74588	9.10707	10.8279
6.84454	6.88087	6.84601	6.9609
8.40933	8.68276	9.1675	10.3351
6.64437	6.90857	7.36548	8.32449
6.87885	6.83179	6.93111	7.01231
6.54799	7.19243	8.32494	13.1672
6.1262	6.15494	6.24556	6.46453
6.64284	6.45106	6.53714	6.82761
5.53573	5.57528	5.71858	6.01385
6.43917	6.44125	6.82891	7.51099
8.30739	8.27121	8.24912	8.41282
13.8904	12.663	17.097	19.8038
6.1132	6.17621	6.19683	6.40303
6.16118	6.10981	6.09489	6.15447
9.74966	10.0711	10.7634	12.8919
8.49511	9.01294	10.1312	17.8452
7.15787	7.07255	7.41062	7.79686
6.20313	6.29738	6.29581	6.50261
6.43943	6.61523	6.73787	7.84999
6.09852	6.12247	6.31275	6.89227
8.46206	8.88465	9.76832	11.9774
6.60882	6.70545	6.98812	7.78796
6.84641	8.46136	14.268	13.2025
7.43956	7.37761	7.54013	7.90316
8.15795	8.01137	8.37803	8.43066
9.18901	9.44306	10.0836	11.9105
7.41973	7.30927	7.4348	7.38671
9.06122	9.3617	9.82045	11.5355
7.46246	7.62326	8.27857	9.77404
7.14027	7.17287	7.44919	8.1821
8.58252	8.82939	8.74385	9.1514
9.93704	10.4474	11.724	15.947
7.6664	7.7562	8.04691	8.37323
11.7081	12.1008	12.8951	14.9043
8.15285	8.55482	9.28233	11.1962
6.74071	6.86033	7.10075	7.73493
7.9109	7.97689	8.05153	8.37023
7.02657	7.27594	7.59976	8.76838
7.83605	7.80852	8.11055	8.699
6.66693	6.80864	6.85963	7.28789
6.60913	6.50086	6.77938	7.26294
13.5504	14.16	15.4638	18.3535
