# Supplementary material for: Enhancing biomedical data validity with standardized segmentation finite element analysis
Source: Sci Rep. 2022 Jun 14;12:9860. doi: 10.1038/s41598-022-13961-0 (PMC9198234; doi:10.1038/s41598-022-13961-0)
Supplement: Supplementary file 10 — Supplementary Information 10. [file 41598_2022_13961_MOESM10_ESM.xlsx]

## Sheet: Sheet1
KI	KI-99	KI-975	KI-95
0.000484514	0.000496355	0.00054564	0.000679619
0.000542924	0.000560182	0.000580818	0.000750176
0.000740792	0.000781579	0.0011301	0.00105835
0.000594672	0.000571489	0.000590025	0.00063165
0.000594507	0.000589993	0.000590676	0.000663504
0.00055364	0.000557373	0.000563794	0.000570762
0.000462124	0.000461784	0.000489526	0.0005537
0.000586432	0.000609171	0.000653676	0.000952109
0.000582073	0.000605556	0.000643979	0.000751994
0.000515836	0.00052513	0.000534786	0.000572983
0.000556429	0.000572834	0.000592831	0.000612901
0.000561586	0.000589199	0.00070436	0.00107917
0.000595057	0.00058791	0.000585293	0.000629913
0.000573985	0.000573148	0.00057747	0.00058648
0.000504245	0.000510914	0.000517019	0.000530742
0.00075511	0.000763163	0.000785242	0.000852177
0.000583267	0.000578484	0.000788543	0.000831448
0.000458388	0.000454961	0.000459406	0.000490107
0.000497583	0.000510071	0.000525393	0.000611632
0.000551442	0.000543063	0.000546969	0.000549761
0.000654375	0.000637901	0.000670582	0.000719685
0.000664523	0.000679617	0.000707433	0.000841237
0.000531535	0.000534223	0.000531813	0.00054057
0.00065338	0.000674374	0.000712816	0.000803664
0.000516499	0.000537373	0.000572409	0.000647079
0.000534394	0.000531402	0.000538335	0.000544854
0.000509139	0.000559139	0.000647114	0.00102277
0.000475306	0.000477481	0.000484626	0.000501663
0.000515795	0.000500645	0.000507796	0.000530184
0.000429615	0.000432898	0.000444072	0.000467412
0.000500311	0.00050018	0.000530261	0.00058311
0.000645556	0.000642751	0.000640671	0.000653889
0.00108301	0.000987117	0.00133211	0.00355985
0.000474584	0.000479413	0.000481152	0.000497155
0.000478525	0.000474141	0.000473152	0.000477822
0.000757864	0.000783072	0.000836642	0.00100281
0.00066074	0.000701641	0.000788701	0.00139303
0.000556169	0.000549083	0.000576165	0.000606018
0.000481315	0.000488747	0.00048856	0.000504766
0.000499923	0.00051448	0.000524078	0.000610013
0.000473327	0.000475226	0.000489855	0.000535465
0.00065788	0.000690513	0.000760247	0.000933592
0.000512924	0.000520555	0.000542455	0.000604518
0.000531302	0.000656685	0.00110927	0.00102668
0.000577427	0.000572638	0.00058536	0.000613513
0.000634143	0.000622396	0.000651556	0.00065601
0.000714268	0.000734552	0.000784396	0.000926629
0.000576598	0.000567555	0.000577531	0.000573545
0.000703986	0.000727214	0.000763644	0.000896987
0.000579802	0.00059211	0.000643676	0.000760813
0.000554693	0.000557028	0.000578631	0.000635413
0.000666896	0.000686322	0.000680147	0.000712191
0.000772632	0.000813129	0.000912558	0.00124122
0.000595367	0.000602434	0.000624886	0.000650559
0.000910254	0.00094124	0.00100366	0.00115937
0.00063317	0.000664496	0.000721088	0.00086999
0.000523231	0.000532261	0.000550925	0.000600363
0.000615469	0.000620801	0.000626697	0.000651641
0.000545394	0.000565302	0.000590409	0.000682661
0.000608857	0.000606698	0.000629929	0.000675814
0.000517697	0.000528803	0.000532929	0.000565922
0.000513719	0.000504954	0.000527014	0.00056434
0.00105423	0.00110239	0.00120402	0.0014288
